# Supplementary material for: Enhanced Biodegradation of Phenylurea Herbicides by Ochrobactrum anthrophi CD3 Assessment of Its Feasibility in Diuron-Contaminated Soils
Source: Int J Environ Res Public Health. 2022 Jan 26;19(3):1365. doi: 10.3390/ijerph19031365 (PMC8835586; doi:10.3390/ijerph19031365)
Supplement: Supplementary file 1 [file ijerph-19-01365-s001.zip]

Archive with 1 entries (1 files):
- ijerph-1555309-supplementary.pdf
